# Supplementary material for: An Interlaboratory Comparison Study of Regulated and Emerging Mycotoxins Using Liquid Chromatography Mass Spectrometry: Challenges and Future Directions of Routine Multi-Mycotoxin Analysis including Emerging Mycotoxins
Source: Toxins (Basel). 2022 Jun 13;14(6):405. doi: 10.3390/toxins14060405 (PMC9229327; doi:10.3390/toxins14060405)
Supplement: Supplementary file 1 [file toxins-14-00405-s001.zip]

Archive with 1 entries (1 files):
- toxins-1743744-supplementary.pdf
